# Supplementary material for: Sustainable leadership and wellbeing of healthcare personnel: A sequential mediation model of procedural knowledge and compassion
Source: Front Psychol. 2023 Jan 17;13:1039456. doi: 10.3389/fpsyg.2022.1039456 (PMC9887026; doi:10.3389/fpsyg.2022.1039456)
Supplement: Supplementary file 1 [file Table_1.XLSX]

## Sheet: Dataset366
Gender	Age	Mart_st	Hosp_type	SL_1	SL_3	sl_o_c	SL_2	SL_4	sl_e_c	COMP_1	COMP_2	COMP_3	PK_1	PK_3	pk_o_c	PK_2	PK_4	pk_e_c	WB_P1	WB_P3	WB_P5	WB_P2	WB_P4	SL	comp	pk	wb	s_sl_wb	s_pk_wb	s_comp_wb	s_sl	s_pk	s_wb	s_comp
2	1	1	1	5	5	5	5	5	5	5	5	5	5	5	5	5	5	5	2	2	2	2	2	5	5	5	2	2.12132	2.12132	2.12132	0	0	0	0
1	1	1	1	4	4	4	4	4	4	5	4	5	5	5	5	5	5	5	7	7	7	7	7	4	4.66667	5	7	2.12132	1.41421	1.64992	0	0	0	0.57735
1	1	1	1	4	3	4	4	3	4	5	4	4	5	5	5	5	5	5	7	7	6	7	6	3.5	4.33333	5	6.6	2.19203	1.13137	1.60278	0.57735	0	0.547723	0.57735
1	1	1	1	4	4	4	4	4	4	4	4	3	4	4	4	4	4	4	7	2	7	2	7	4	3.66667	4	5	0.707107	0.707107	0.942809	0	0	2.73861	0.57735
1	1	1	1	4	3	4	4	3	4	5	4	4	4	5	5	4	5	5	7	5	1	5	1	3.5	4.33333	4.5	3.8	0.212132	0.494975	0.377124	0.57735	0.57735	2.68328	0.57735
1	1	1	2	4	4	4	4	4	4	4	4	4	4	4	4	4	4	4	7	4	4	4	4	4	4	4	4.6	0.424264	0.424264	0.424264	0	0	1.34164	0
1	1	1	2	3	4	4	3	4	4	3	3	3	4	4	4	4	4	4	4	5	4	5	4	3.5	3	4	4.4	0.636396	0.282843	0.989949	0.57735	0	0.547723	0
1	1	1	2	3	4	4	3	4	4	3	3	3	4	4	4	4	4	4	4	5	4	5	4	3.5	3	4	4.4	0.636396	0.282843	0.989949	0.57735	0	0.547723	0
2	1	1	2	3	4	4	3	4	4	5	4	4	5	4	5	5	4	5	3	6	3	6	3	3.5	4.33333	4.5	4.2	0.494975	0.212132	0.0942809	0.57735	0.57735	1.64317	0.57735
1	1	1	2	4	4	4	4	4	4	4	3	3	4	4	4	4	4	4	7	7	7	7	7	4	3.33333	4	7	2.12132	2.12132	2.59272	0	0	0	0.57735
1	1	1	2	4	4	4	4	4	4	4	3	3	4	4	4	4	4	4	7	7	7	7	7	4	3.33333	4	7	2.12132	2.12132	2.59272	0	0	0	0.57735
2	1	1	2	4	4	4	4	4	4	5	4	4	4	4	4	4	4	4	7	7	7	7	7	4	4.33333	4	7	2.12132	2.12132	1.88562	0	0	0	0.57735
2	1	1	2	4	4	4	4	4	4	4	4	4	4	4	4	4	4	4	7	7	7	7	7	4	4	4	7	2.12132	2.12132	2.12132	0	0	0	0
2	1	1	2	4	4	4	4	4	4	4	4	4	4	4	4	4	4	4	7	7	7	7	7	4	4	4	7	2.12132	2.12132	2.12132	0	0	0	0
2	1	1	2	4	4	4	4	4	4	4	4	4	4	4	4	4	4	4	7	7	7	7	7	4	4	4	7	2.12132	2.12132	2.12132	0	0	0	0
2	1	1	2	4	4	4	4	4	4	4	4	4	4	4	4	4	4	4	7	7	7	7	7	4	4	4	7	2.12132	2.12132	2.12132	0	0	0	0
2	1	1	2	4	4	4	4	4	4	4	4	4	4	4	4	4	4	4	7	7	7	7	7	4	4	4	7	2.12132	2.12132	2.12132	0	0	0	0
2	1	1	2	4	4	4	4	4	4	4	4	4	4	4	4	4	4	4	7	7	7	7	7	4	4	4	7	2.12132	2.12132	2.12132	0	0	0	0
2	1	1	2	3	4	4	3	4	4	4	4	3	3	3	3	3	3	3	2	7	7	7	7	3.5	3.66667	3	6	1.76777	2.12132	1.64992	0.57735	0	2.23607	0.57735
2	1	1	2	3	4	4	3	4	4	4	4	3	3	3	3	3	3	3	2	7	7	7	7	3.5	3.66667	3	6	1.76777	2.12132	1.64992	0.57735	0	2.23607	0.57735
2	1	1	2	4	3	4	4	3	4	4	3	3	5	5	5	5	5	5	2	2	2	2	2	3.5	3.33333	5	2	1.06066	2.12132	0.942809	0.57735	0	0	0.57735
2	1	1	2	3	3	3	3	3	3	3	4	4	4	3	4	4	3	4	2	7	7	7	7	3	3.66667	3.5	6	2.12132	1.76777	1.64992	0	0.57735	2.23607	0.57735
1	1	1	2	3	3	3	3	3	3	3	4	4	4	3	4	4	3	4	2	7	7	7	7	3	3.66667	3.5	6	2.12132	1.76777	1.64992	0	0.57735	2.23607	0.57735
1	1	1	2	4	4	4	4	4	4	3	2	3	2	2	2	2	2	2	4	4	5	4	5	4	2.66667	2	4.4	0.282843	1.69706	1.22565	0	0	0.547723	0.57735
2	1	1	2	5	3	4	5	3	4	5	4	3	3	4	4	3	4	4	4	7	5	7	5	4	4	3.5	5.6	1.13137	1.48492	1.13137	1.1547	0.57735	1.34164	1
2	1	1	2	3	3	3	3	3	3	4	4	4	5	5	5	5	5	5	7	7	7	7	7	3	4	5	7	2.82843	1.41421	2.12132	0	0	0	0
1	1	1	2	4	3	4	4	3	4	4	4	5	5	5	5	5	5	5	7	7	7	7	7	3.5	4.33333	5	7	2.47487	1.41421	1.88562	0.57735	0	0	0.57735
2	1	1	2	3	3	3	3	3	3	3	3	4	3	3	3	3	3	3	5	5	5	5	5	3	3.33333	3	5	1.41421	1.41421	1.17851	0	0	0	0.57735
2	1	2	1	4	5	5	4	5	5	4	3	4	5	5	5	5	5	5	2	2	2	2	2	4.5	3.66667	5	2	1.76777	2.12132	1.17851	0.57735	0	0	0.57735
1	1	2	1	1	2	2	1	2	2	4	5	3	4	4	4	4	4	4	2	2	2	2	2	1.5	4	4	2	0.353553	1.41421	1.41421	0.57735	0	0	1
1	1	2	1	4	3	4	4	3	4	4	4	3	4	4	4	4	4	4	7	4	5	4	5	3.5	3.66667	4	5	1.06066	0.707107	0.942809	0.57735	0	1.22474	0.57735
2	1	2	1	4	5	5	4	5	5	4	4	3	5	5	5	5	5	5	7	4	7	4	7	4.5	3.66667	5	5.8	0.919239	0.565685	1.50849	0.57735	0	1.64317	0.57735
1	1	2	1	4	4	4	4	4	4	4	4	3	4	4	4	4	4	4	7	4	4	4	4	4	3.66667	4	4.6	0.424264	0.424264	0.659966	0	0	1.34164	0.57735
1	1	2	2	4	3	4	4	3	4	4	3	3	4	5	5	4	5	5	2	2	7	2	7	3.5	3.33333	4.5	4	0.353553	0.353553	0.471405	0.57735	0.57735	2.73861	0.57735
2	1	2	2	3	3	3	3	3	3	4	4	4	4	4	4	4	4	4	7	7	7	7	7	3	4	4	7	2.82843	2.12132	2.12132	0	0	0	0
2	1	2	2	3	3	3	3	3	3	4	4	4	4	4	4	4	4	4	7	7	7	7	7	3	4	4	7	2.82843	2.12132	2.12132	0	0	0	0
2	1	2	2	4	3	4	4	3	4	4	4	4	4	4	4	4	4	4	7	7	7	7	7	3.5	4	4	7	2.47487	2.12132	2.12132	0.57735	0	0	0
1	1	2	2	4	4	4	4	4	4	4	3	4	4	4	4	4	4	4	7	7	7	7	7	4	3.66667	4	7	2.12132	2.12132	2.35702	0	0	0	0.57735
1	1	2	2	4	4	4	4	4	4	4	3	4	4	4	4	4	4	4	7	7	7	7	7	4	3.66667	4	7	2.12132	2.12132	2.35702	0	0	0	0.57735
1	1	2	2	4	4	4	4	4	4	4	4	5	4	4	4	4	4	4	7	7	7	7	7	4	4.33333	4	7	2.12132	2.12132	1.88562	0	0	0	0.57735
2	1	2	2	4	4	4	4	4	4	5	5	5	3	5	4	3	5	4	7	7	7	7	7	4	5	4	7	2.12132	2.12132	1.41421	0	1.1547	0	0
2	1	2	2	4	4	4	4	4	4	3	3	3	4	4	4	4	4	4	7	7	7	7	7	4	3	4	7	2.12132	2.12132	2.82843	0	0	0	0
1	1	2	2	4	4	4	4	4	4	4	4	4	4	4	4	4	4	4	7	7	7	7	7	4	4	4	7	2.12132	2.12132	2.12132	0	0	0	0
2	1	2	2	4	4	4	4	4	4	4	4	4	4	4	4	4	4	4	7	7	7	7	7	4	4	4	7	2.12132	2.12132	2.12132	0	0	0	0
1	1	2	2	5	5	5	5	5	5	4	4	4	4	4	4	4	4	4	7	7	7	7	7	5	4	4	7	1.41421	2.12132	2.12132	0	0	0	0
1	1	2	2	5	5	5	5	5	5	4	4	2	2	2	2	2	2	2	5	5	5	5	5	5	3.33333	2	5	0	2.12132	1.17851	0	0	0	1.1547
2	1	2	2	5	5	5	5	5	5	4	4	4	3	4	4	3	4	4	6	6	7	6	7	5	4	3.5	6.4	0.989949	2.05061	1.69706	0	0.57735	0.547723	0
1	1	2	2	4	4	4	4	4	4	4	3	4	3	3	3	3	3	3	7	7	4	7	4	4	3.66667	3	5.8	1.27279	1.9799	1.50849	0	0	1.64317	0.57735
1	1	2	2	3	3	3	3	3	3	5	3	4	3	3	3	3	3	3	4	6	6	6	6	3	4	3	5.6	1.83848	1.83848	1.13137	0	0	0.894427	1
1	1	2	2	4	4	4	4	4	4	4	4	4	5	4	5	5	4	5	7	7	7	7	7	4	4	4.5	7	2.12132	1.76777	2.12132	0	0.57735	0	0
1	1	2	2	5	4	5	5	4	5	5	3	3	4	5	5	4	5	5	2	2	2	2	2	4.5	3.66667	4.5	2	1.76777	1.76777	1.17851	0.57735	0.57735	0	1.1547
2	1	2	2	4	3	4	4	3	4	3	3	4	4	4	4	4	4	4	4	7	7	7	7	3.5	3.33333	4	6.4	2.05061	1.69706	2.16846	0.57735	0	1.34164	0.57735
1	1	2	2	3	4	4	3	4	4	3	2	3	3	3	3	3	3	3	6	5	5	5	5	3.5	2.66667	3	5.2	1.20208	1.55563	1.79134	0.57735	0	0.447214	0.57735
1	1	2	2	4	5	5	4	5	5	4	3	4	3	3	3	3	3	3	4	7	4	7	4	4.5	3.66667	3	5.2	0.494975	1.55563	1.08423	0.57735	0	1.64317	0.57735
2	1	2	2	4	4	4	4	4	4	4	4	3	3	4	4	3	4	4	6	5	6	5	6	4	3.66667	3.5	5.6	1.13137	1.48492	1.36707	0	0.57735	0.547723	0.57735
1	1	2	2	4	3	4	4	3	4	4	4	4	4	4	4	4	4	4	6	6	6	6	6	3.5	4	4	6	1.76777	1.41421	1.41421	0.57735	0	0	0
1	1	2	2	4	4	4	4	4	4	3	4	4	4	4	4	4	4	4	2	2	2	2	2	4	3.66667	4	2	1.41421	1.41421	1.17851	0	0	0	0.57735
2	2	1	2	5	5	5	5	5	5	4	4	4	5	5	5	5	5	5	7	7	7	7	7	5	4	5	7	1.41421	1.41421	2.12132	0	0	0	0
2	2	1	2	3	3	3	3	3	3	3	3	3	3	3	3	3	3	3	5	5	5	5	5	3	3	3	5	1.41421	1.41421	1.41421	0	0	0	0
2	2	1	2	4	4	4	4	4	4	4	4	4	4	4	4	4	4	4	2	2	2	2	2	4	4	4	2	1.41421	1.41421	1.41421	0	0	0	0
2	2	1	2	3	3	3	3	3	3	3	3	3	3	3	3	3	3	3	5	5	5	5	5	3	3	3	5	1.41421	1.41421	1.41421	0	0	0	0
1	2	1	2	4	4	4	4	4	4	4	4	4	4	4	4	4	4	4	2	2	2	2	2	4	4	4	2	1.41421	1.41421	1.41421	0	0	0	0
1	2	1	2	4	3	4	4	3	4	4	4	4	4	4	4	4	4	4	2	2	2	2	2	3.5	4	4	2	1.06066	1.41421	1.41421	0.57735	0	0	0
1	2	1	2	4	4	4	4	4	4	4	4	4	4	4	4	4	4	4	7	7	4	7	4	4	4	4	5.8	1.27279	1.27279	1.27279	0	0	1.64317	0
2	2	1	2	5	4	5	5	4	5	3	3	3	4	3	4	4	3	4	4	7	4	7	4	4.5	3	3.5	5.2	0.494975	1.20208	1.55563	0.57735	0.57735	1.64317	0
2	2	1	2	4	3	4	4	3	4	3	2	2	4	4	4	4	4	4	4	5	7	5	7	3.5	2.33333	4	5.6	1.48492	1.13137	2.30988	0.57735	0	1.34164	0.57735
2	2	1	2	4	3	4	4	3	4	4	4	4	3	3	3	3	3	3	5	5	4	5	4	3.5	4	3	4.6	0.777817	1.13137	0.424264	0.57735	0	0.547723	0
1	2	1	2	4	2	3	4	2	3	4	4	5	5	4	5	5	4	5	2	7	7	7	7	3	4.33333	4.5	6	2.12132	1.06066	1.17851	1.1547	0.57735	2.23607	0.57735
2	2	1	2	4	4	4	4	4	4	2	2	2	4	5	5	4	5	5	2	7	7	7	7	4	2	4.5	6	1.41421	1.06066	2.82843	0	0.57735	2.23607	0
2	2	1	2	3	4	4	3	4	4	3	3	3	3	4	4	3	4	4	2	2	2	2	2	3.5	3	3.5	2	1.06066	1.06066	0.707107	0.57735	0.57735	0	0
2	2	1	2	4	4	4	4	4	4	4	4	4	4	5	5	4	5	5	7	2	2	2	2	4	4	4.5	3	0.707107	1.06066	0.707107	0	0.57735	2.23607	0
1	2	1	2	5	3	4	5	3	4	3	3	3	5	5	5	5	5	5	6	6	7	6	7	4	3	5	6.4	1.69706	0.989949	2.40416	1.1547	0	0.547723	0
2	2	1	2	4	4	4	4	4	4	5	5	5	4	4	4	4	4	4	7	5	5	5	5	4	5	4	5.4	0.989949	0.989949	0.282843	0	0	0.894427	0
2	2	1	2	4	4	4	4	4	4	4	4	4	4	4	4	4	4	4	4	4	7	4	7	4	4	4	5.2	0.848528	0.848528	0.848528	0	0	1.64317	0
2	2	1	2	4	4	4	4	4	4	5	4	4	5	5	5	5	5	5	7	4	2	4	2	4	4.33333	5	3.8	0.141421	0.848528	0.377124	0	0	2.04939	0.57735
2	2	1	2	3	3	3	3	3	3	4	4	4	4	3	4	4	3	4	2	4	1	4	1	3	4	3.5	2.4	0.424264	0.777817	1.13137	0	0.57735	1.51658	0
1	2	1	2	2	3	3	2	3	3	4	4	4	3	4	4	3	4	4	5	5	4	5	4	2.5	4	3.5	4.6	1.48492	0.777817	0.424264	0.57735	0.57735	0.547723	0
2	2	1	2	4	3	4	4	3	4	4	4	4	3	4	4	3	4	4	5	4	5	4	5	3.5	4	3.5	4.6	0.777817	0.777817	0.424264	0.57735	0.57735	0.547723	0
1	2	1	2	4	4	4	4	4	4	5	4	5	5	5	5	5	5	5	6	6	6	6	6	4	4.66667	5	6	1.41421	0.707107	0.942809	0	0	0	0.57735
2	2	1	2	4	4	4	4	4	4	4	4	4	4	4	4	4	4	4	7	2	7	2	7	4	4	4	5	0.707107	0.707107	0.707107	0	0	2.73861	0
2	2	1	2	4	4	4	4	4	4	4	4	4	4	4	4	4	4	4	3	5	6	5	6	4	4	4	5	0.707107	0.707107	0.707107	0	0	1.22474	0
1	2	1	2	4	4	4	4	4	4	4	4	4	4	4	4	4	4	4	5	5	5	5	5	4	4	4	5	0.707107	0.707107	0.707107	0	0	0	0
2	2	1	2	5	4	5	5	4	5	2	2	2	4	4	4	4	4	4	5	5	5	5	5	4.5	2	4	5	0.353553	0.707107	2.12132	0.57735	0	0	0
2	2	1	2	2	2	2	2	2	2	2	2	2	4	4	4	4	4	4	4	3	3	3	3	2	2	4	3.2	0.848528	0.565685	0.848528	0	0	0.447214	0
2	2	1	2	4	4	4	4	4	4	4	4	4	4	4	4	4	4	4	7	4	4	4	4	4	4	4	4.6	0.424264	0.424264	0.424264	0	0	1.34164	0
1	2	1	2	4	5	5	4	5	5	5	4	4	4	4	4	4	4	4	7	4	4	4	4	4.5	4.33333	4	4.6	0.0707107	0.424264	0.188562	0.57735	0	1.34164	0.57735
2	2	1	2	3	4	4	3	4	4	3	4	4	4	5	5	4	5	5	7	4	5	4	5	3.5	3.66667	4.5	5	1.06066	0.353553	0.942809	0.57735	0.57735	1.22474	0.57735
2	2	1	2	3	3	3	3	3	3	4	4	4	4	3	4	4	3	4	2	2	7	2	7	3	4	3.5	4	0.707107	0.353553	0	0	0.57735	2.73861	0
2	2	1	2	3	3	3	3	3	3	4	3	4	5	5	5	5	5	5	6	7	3	7	3	3	3.66667	5	5.2	1.55563	0.141421	1.08423	0	0	2.04939	0.57735
2	2	1	2	4	4	4	4	4	4	4	4	5	4	4	4	4	4	4	7	4	3	4	3	4	4.33333	4	4.2	0.141421	0.141421	0.0942809	0	0	1.64317	0.57735
2	2	1	2	2	2	2	2	2	2	4	4	3	5	5	5	5	5	5	5	5	5	5	5	2	3.66667	5	5	2.12132	0	0.942809	0	0	0	0.57735
1	2	1	2	4	4	4	4	4	4	2	2	2	4	4	4	4	4	4	4	4	4	4	4	4	2	4	4	0	0	1.41421	0	0	0	0
2	2	1	1	2	3	3	2	3	3	3	3	3	3	3	3	3	3	3	6	6	6	6	6	2.5	3	3	6	2.47487	2.12132	2.12132	0.57735	0	0	0
2	2	1	1	2	3	3	2	3	3	3	3	3	3	3	3	3	3	3	6	6	6	6	6	2.5	3	3	6	2.47487	2.12132	2.12132	0.57735	0	0	0
2	2	1	1	4	4	4	4	4	4	4	3	3	4	4	4	4	4	4	7	7	7	7	7	4	3.33333	4	7	2.12132	2.12132	2.59272	0	0	0	0.57735
2	2	1	1	4	4	4	4	4	4	4	3	3	4	4	4	4	4	4	7	7	7	7	7	4	3.33333	4	7	2.12132	2.12132	2.59272	0	0	0	0.57735
1	2	1	1	4	4	4	4	4	4	4	4	5	4	4	4	4	4	4	7	7	7	7	7	4	4.33333	4	7	2.12132	2.12132	1.88562	0	0	0	0.57735
2	2	1	1	4	4	4	4	4	4	3	3	3	4	4	4	4	4	4	7	7	7	7	7	4	3	4	7	2.12132	2.12132	2.82843	0	0	0	0
2	2	1	1	4	4	4	4	4	4	4	4	4	4	4	4	4	4	4	7	7	7	7	7	4	4	4	7	2.12132	2.12132	2.12132	0	0	0	0
2	2	1	1	4	4	4	4	4	4	4	4	4	4	4	4	4	4	4	7	7	7	7	7	4	4	4	7	2.12132	2.12132	2.12132	0	0	0	0
1	2	1	1	4	4	4	4	4	4	5	4	3	5	5	5	5	5	5	2	2	2	2	2	4	4	5	2	1.41421	2.12132	1.41421	0	0	0	1
1	2	1	1	4	4	4	4	4	4	4	5	4	5	5	5	5	5	5	2	2	2	2	2	4	4.33333	5	2	1.41421	2.12132	1.64992	0	0	0	0.57735
2	2	1	1	4	4	4	4	4	4	4	4	4	5	5	5	5	5	5	2	2	2	2	2	4	4	5	2	1.41421	2.12132	1.41421	0	0	0	0
1	2	1	1	4	4	4	4	4	4	4	4	4	5	5	5	5	5	5	2	2	2	2	2	4	4	5	2	1.41421	2.12132	1.41421	0	0	0	0
1	2	1	1	5	5	5	5	5	5	5	5	5	4	4	4	4	4	4	7	7	7	7	7	5	5	4	7	1.41421	2.12132	1.41421	0	0	0	0
2	2	1	1	3	4	4	3	4	4	5	5	3	5	5	5	5	5	5	2	2	2	2	2	3.5	4.33333	5	2	1.06066	2.12132	1.64992	0.57735	0	0	1.1547
2	2	1	1	4	3	4	4	3	4	4	3	3	5	5	5	5	5	5	2	2	2	2	2	3.5	3.33333	5	2	1.06066	2.12132	0.942809	0.57735	0	0	0.57735
2	2	1	1	4	4	4	4	4	4	4	4	3	3	2	3	3	2	3	5	5	6	5	6	4	3.66667	2.5	5.4	0.989949	2.05061	1.22565	0	0.57735	0.547723	0.57735
2	2	1	1	5	5	5	5	5	5	4	4	4	3	4	4	3	4	4	6	6	7	6	7	5	4	3.5	6.4	0.989949	2.05061	1.69706	0	0.57735	0.547723	0
1	2	1	1	2	3	3	2	3	3	4	3	4	2	4	3	2	4	3	7	7	4	7	4	2.5	3.66667	3	5.8	2.33345	1.9799	1.50849	0.57735	1.1547	1.64317	0.57735
1	2	1	1	4	4	4	4	4	4	4	4	3	3	3	3	3	3	3	7	4	7	4	7	4	3.66667	3	5.8	1.27279	1.9799	1.50849	0	0	1.64317	0.57735
2	2	1	1	4	4	4	4	4	4	4	4	4	2	2	2	2	2	2	5	5	4	5	4	4	4	2	4.6	0.424264	1.83848	0.424264	0	0	0.547723	0
1	2	1	1	2	4	3	2	4	3	4	3	4	5	4	5	5	4	5	7	7	7	7	7	3	3.66667	4.5	7	2.82843	1.76777	2.35702	1.1547	0.57735	0	0.57735
2	2	1	1	2	5	4	2	5	4	4	4	4	5	4	5	5	4	5	7	7	7	7	7	3.5	4	4.5	7	2.47487	1.76777	2.12132	1.73205	0.57735	0	0
2	2	1	1	3	4	4	3	4	4	3	4	3	5	4	5	5	4	5	7	7	7	7	7	3.5	3.33333	4.5	7	2.47487	1.76777	2.59272	0.57735	0.57735	0	0.57735
2	2	1	1	4	4	4	4	4	4	3	4	4	4	3	4	4	3	4	6	6	6	6	6	4	3.66667	3.5	6	1.41421	1.76777	1.64992	0	0.57735	0	0.57735
2	2	1	1	2	2	2	2	2	2	3	2	3	3	4	4	3	4	4	1	1	1	1	1	2	2.66667	3.5	1	0.707107	1.76777	1.17851	0	0.57735	0	0.57735
1	2	1	1	4	4	4	4	4	4	4	5	3	4	4	4	4	4	4	6	7	6	7	6	4	4	4	6.4	1.69706	1.69706	1.69706	0	0	0.547723	1
1	2	1	1	4	4	4	4	4	4	4	3	4	5	5	5	5	5	5	1	1	5	1	5	4	3.66667	5	2.6	0.989949	1.69706	0.754247	0	0	2.19089	0.57735
2	2	1	1	4	4	4	4	4	4	2	2	3	4	4	4	4	4	4	7	7	5	7	5	4	2.33333	4	6.2	1.55563	1.55563	2.73415	0	0	1.09545	0.57735
2	2	1	1	3	3	3	3	3	3	4	3	3	3	4	4	3	4	4	4	6	6	6	6	3	3.33333	3.5	5.6	1.83848	1.48492	1.60278	0	0.57735	0.894427	0.57735
1	2	1	1	4	4	4	4	4	4	4	4	4	3	4	4	3	4	4	4	5	7	5	7	4	4	3.5	5.6	1.13137	1.48492	1.13137	0	0.57735	1.34164	0
2	2	1	1	4	4	4	4	4	4	3	3	3	3	2	3	3	2	3	7	4	4	4	4	4	3	2.5	4.6	0.424264	1.48492	1.13137	0	0.57735	1.34164	0
2	2	1	1	4	4	4	4	4	4	4	4	4	5	5	5	5	5	5	7	7	7	7	7	4	4	5	7	2.12132	1.41421	2.12132	0	0	0	0
2	2	1	1	5	5	5	5	5	5	5	5	5	4	4	4	4	4	4	2	2	2	2	2	5	5	4	2	2.12132	1.41421	2.12132	0	0	0	0
1	2	1	1	5	5	5	5	5	5	4	4	4	5	5	5	5	5	5	7	2	2	2	2	5	4	5	3	1.41421	1.41421	0.707107	0	0	2.23607	0
2	2	1	1	4	4	4	4	4	4	5	5	5	4	4	4	4	4	4	2	2	2	2	2	4	5	4	2	1.41421	1.41421	2.12132	0	0	0	0
2	2	1	1	4	3	4	4	3	4	4	3	4	3	3	3	3	3	3	5	5	5	5	5	3.5	3.66667	3	5	1.06066	1.41421	0.942809	0.57735	0	0	0.57735
2	2	1	1	3	4	4	3	4	4	4	4	4	2	4	3	2	4	3	5	5	5	5	5	3.5	4	3	5	1.06066	1.41421	0.707107	0.57735	1.1547	0	0
1	2	1	1	4	4	4	4	4	4	2	4	3	2	3	3	2	3	3	4	4	5	4	5	4	3	2.5	4.4	0.282843	1.3435	0.989949	0	0.57735	0.547723	1
2	2	1	1	3	3	3	3	3	3	3	3	3	3	3	3	3	3	3	4	4	6	4	6	3	3	3	4.8	1.27279	1.27279	1.27279	0	0	1.09545	0
2	2	1	1	4	4	4	4	4	4	3	4	5	5	5	5	5	5	5	6	7	7	7	7	4	4	5	6.8	1.9799	1.27279	1.9799	0	0	0.447214	1
2	2	1	1	4	4	4	4	4	4	5	4	5	5	5	5	5	5	5	6	7	7	7	7	4	4.66667	5	6.8	1.9799	1.27279	1.50849	0	0	0.447214	0.57735
1	2	1	1	1	4	3	1	4	3	4	4	4	4	5	5	4	5	5	7	7	5	7	5	2.5	4	4.5	6.2	2.6163	1.20208	1.55563	1.73205	0.57735	1.09545	0
2	2	1	1	3	3	3	3	3	3	3	3	3	3	3	3	3	3	3	3	1	1	1	1	3	3	3	1.4	1.13137	1.13137	1.13137	0	0	0.894427	0
2	2	1	1	3	3	3	3	3	3	2	3	3	4	4	4	4	4	4	6	5	6	5	6	3	2.66667	4	5.6	1.83848	1.13137	2.07418	0	0	0.547723	0.57735
1	2	1	1	3	4	4	3	4	4	4	4	4	4	4	4	4	4	4	6	5	6	5	6	3.5	4	4	5.6	1.48492	1.13137	1.13137	0.57735	0	0.547723	0
2	2	1	1	2	2	2	2	2	2	3	2	3	3	4	4	3	4	4	5	5	5	5	5	2	2.66667	3.5	5	2.12132	1.06066	1.64992	0	0.57735	0	0.57735
1	2	1	1	3	2	3	3	2	3	4	3	4	3	4	4	3	4	4	5	6	4	6	4	2.5	3.66667	3.5	5	1.76777	1.06066	0.942809	0.57735	0.57735	1	0.57735
1	2	2	2	4	4	4	4	4	4	5	5	5	4	4	4	4	4	4	2	7	7	7	7	4	5	4	6	1.41421	1.41421	0.707107	0	0	2.23607	0
1	2	2	2	5	5	5	5	5	5	5	5	5	5	5	5	5	5	5	7	7	7	7	7	5	5	5	7	1.41421	1.41421	1.41421	0	0	0	0
2	2	2	2	3	3	3	3	3	3	4	4	4	4	4	4	4	4	4	2	2	2	2	2	3	4	4	2	0.707107	1.41421	1.41421	0	0	0	0
2	2	2	2	4	3	4	4	3	4	4	3	4	3	4	4	3	4	4	5	4	7	4	7	3.5	3.66667	3.5	5.4	1.3435	1.3435	1.22565	0.57735	0.57735	1.51658	0.57735
1	2	2	2	4	3	4	4	3	4	3	4	3	3	3	3	3	3	3	6	4	5	4	5	3.5	3.33333	3	4.8	0.919239	1.27279	1.03709	0.57735	0	0.83666	0.57735
2	2	2	2	4	3	4	4	3	4	5	4	5	4	5	5	4	5	5	7	7	5	7	5	3.5	4.66667	4.5	6.2	1.90919	1.20208	1.08423	0.57735	0.57735	1.09545	0.57735
1	2	2	2	3	1	2	3	1	2	2	2	3	2	2	2	2	2	2	4	4	3	4	3	2	2.33333	2	3.6	1.13137	1.13137	0.895669	1.1547	0	0.547723	0.57735
1	2	2	2	4	4	4	4	4	4	4	4	4	4	4	4	4	4	4	2	6	7	6	7	4	4	4	5.6	1.13137	1.13137	1.13137	0	0	2.07364	0
2	2	2	2	4	4	4	4	4	4	4	3	2	3	4	4	3	4	4	2	2	2	2	2	4	3	3.5	2	1.41421	1.06066	0.707107	0	0.57735	0	1
2	2	2	2	3	4	4	3	4	4	3	4	2	3	4	4	3	4	4	7	5	4	5	4	3.5	3	3.5	5	1.06066	1.06066	1.41421	0.57735	0.57735	1.22474	1
2	2	2	2	4	4	4	4	4	4	5	4	5	3	4	4	3	4	4	7	2	7	2	7	4	4.66667	3.5	5	0.707107	1.06066	0.235702	0	0.57735	2.73861	0.57735
1	2	2	2	4	4	4	4	4	4	4	4	5	4	5	5	4	5	5	7	2	2	2	2	4	4.33333	4.5	3	0.707107	1.06066	0.942809	0	0.57735	2.23607	0.57735
1	2	2	2	3	3	3	3	3	3	3	4	4	4	4	4	4	4	4	7	5	5	5	5	3	3.66667	4	5.4	1.69706	0.989949	1.22565	0	0	0.894427	0.57735
2	2	2	2	3	2	3	3	2	3	3	3	3	4	2	3	4	2	3	4	5	4	5	4	2.5	3	3	4.4	1.3435	0.989949	0.989949	0.57735	1.1547	0.547723	0
1	2	2	2	4	4	4	4	4	4	4	4	3	4	4	4	4	4	4	5	5	6	5	6	4	3.66667	4	5.4	0.989949	0.989949	1.22565	0	0	0.547723	0.57735
1	2	2	2	3	4	4	3	4	4	5	4	4	4	4	4	4	4	4	4	1	4	1	4	3.5	4.33333	4	2.8	0.494975	0.848528	1.08423	0.57735	0	1.64317	0.57735
1	2	2	2	2	2	2	2	2	2	2	2	4	4	4	4	4	4	4	5	5	5	5	5	2	2.66667	4	5	2.12132	0.707107	1.64992	0	0	0	1.1547
2	2	2	2	3	3	3	3	3	3	4	3	4	4	4	4	4	4	4	5	5	5	5	5	3	3.66667	4	5	1.41421	0.707107	0.942809	0	0	0	0.57735
1	2	2	2	4	4	4	4	4	4	3	3	3	1	1	1	1	1	1	2	2	2	2	2	4	3	1	2	1.41421	0.707107	0.707107	0	0	0	0
1	2	2	2	4	4	4	4	4	4	4	2	2	4	4	4	4	4	4	5	5	5	5	5	4	2.66667	4	5	0.707107	0.707107	1.64992	0	0	0	1.1547
1	2	2	2	4	4	4	4	4	4	4	3	4	4	4	4	4	4	4	7	4	5	4	5	4	3.66667	4	5	0.707107	0.707107	0.942809	0	0	1.22474	0.57735
2	2	2	2	4	4	4	4	4	4	4	4	4	4	4	4	4	4	4	7	3	6	3	6	4	4	4	5	0.707107	0.707107	0.707107	0	0	1.87083	0
1	2	2	2	4	4	4	4	4	4	4	4	4	4	4	4	4	4	4	5	5	5	5	5	4	4	4	5	0.707107	0.707107	0.707107	0	0	0	0
2	2	2	2	4	4	4	4	4	4	4	4	4	4	4	4	4	4	4	5	5	5	5	5	4	4	4	5	0.707107	0.707107	0.707107	0	0	0	0
2	2	2	2	3	3	3	3	3	3	4	4	4	3	3	3	3	3	3	4	4	4	4	4	3	4	3	4	0.707107	0.707107	0	0	0	0	0
2	2	2	2	4	4	4	4	4	4	4	4	4	4	4	4	4	4	4	5	5	5	5	5	4	4	4	5	0.707107	0.707107	0.707107	0	0	0	0
2	2	2	2	2	2	2	2	2	2	2	2	2	4	4	4	4	4	4	4	4	2	4	2	2	2	4	3.2	0.848528	0.565685	0.848528	0	0	1.09545	0
2	2	2	2	4	4	4	4	4	4	4	3	3	4	4	4	4	4	4	7	4	4	4	4	4	3.33333	4	4.6	0.424264	0.424264	0.895669	0	0	1.34164	0.57735
1	2	2	2	4	3	4	4	3	4	4	3	4	5	4	5	5	4	5	5	5	5	5	5	3.5	3.66667	4.5	5	1.06066	0.353553	0.942809	0.57735	0.57735	0	0.57735
2	2	2	2	4	5	5	4	5	5	5	5	5	4	5	5	4	5	5	3	6	5	6	5	4.5	5	4.5	5	0.353553	0.353553	0	0.57735	0.57735	1.22474	0
2	2	2	2	4	5	5	4	5	5	4	4	4	5	5	5	5	5	5	7	6	4	6	4	4.5	4	5	5.4	0.636396	0.282843	0.989949	0.57735	0	1.34164	0
1	2	2	2	3	4	4	3	4	4	3	3	3	4	4	4	4	4	4	4	5	4	5	4	3.5	3	4	4.4	0.636396	0.282843	0.989949	0.57735	0	0.547723	0
2	2	2	2	3	3	3	3	3	3	2	2	2	5	5	5	5	5	5	4	5	5	5	5	3	2	5	4.8	1.27279	0.141421	1.9799	0	0	0.447214	0
2	2	2	2	4	4	4	4	4	4	3	4	4	5	5	5	5	5	5	2	7	4	7	4	4	3.66667	5	4.8	0.565685	0.141421	0.801388	0	0	2.16795	0.57735
2	2	2	2	5	5	5	5	5	5	5	5	5	5	5	5	5	5	5	4	7	4	7	4	5	5	5	5.2	0.141421	0.141421	0.141421	0	0	1.64317	0
1	2	2	2	4	4	4	4	4	4	4	3	4	4	4	4	4	4	4	2	7	2	7	2	4	3.66667	4	4	0	0	0.235702	0	0	2.73861	0.57735
2	2	2	1	3	3	3	3	3	3	5	4	4	4	4	4	4	4	4	7	7	7	7	7	3	4.33333	4	7	2.82843	2.12132	1.88562	0	0	0	0.57735
2	2	2	1	4	3	4	4	3	4	2	4	4	4	4	4	4	4	4	7	7	7	7	7	3.5	3.33333	4	7	2.47487	2.12132	2.59272	0.57735	0	0	1.1547
2	2	2	1	3	4	4	3	4	4	4	3	4	4	4	4	4	4	4	7	7	7	7	7	3.5	3.66667	4	7	2.47487	2.12132	2.35702	0.57735	0	0	0.57735
2	2	2	1	3	4	4	3	4	4	4	4	4	4	4	4	4	4	4	7	7	7	7	7	3.5	4	4	7	2.47487	2.12132	2.12132	0.57735	0	0	0
2	2	2	1	4	4	4	4	4	4	4	3	3	4	4	4	4	4	4	7	7	7	7	7	4	3.33333	4	7	2.12132	2.12132	2.59272	0	0	0	0.57735
2	2	2	1	4	4	4	4	4	4	5	4	4	4	4	4	4	4	4	7	7	7	7	7	4	4.33333	4	7	2.12132	2.12132	1.88562	0	0	0	0.57735
2	2	2	1	4	4	4	4	4	4	5	4	4	4	4	4	4	4	4	7	7	7	7	7	4	4.33333	4	7	2.12132	2.12132	1.88562	0	0	0	0.57735
1	2	2	1	4	4	4	4	4	4	5	4	4	4	4	4	4	4	4	7	7	7	7	7	4	4.33333	4	7	2.12132	2.12132	1.88562	0	0	0	0.57735
2	2	2	1	4	4	4	4	4	4	5	4	5	4	4	4	4	4	4	7	7	7	7	7	4	4.66667	4	7	2.12132	2.12132	1.64992	0	0	0	0.57735
2	2	2	1	4	4	4	4	4	4	5	4	4	4	4	4	4	4	4	7	7	7	7	7	4	4.33333	4	7	2.12132	2.12132	1.88562	0	0	0	0.57735
1	2	2	1	4	4	4	4	4	4	4	4	4	4	4	4	4	4	4	7	7	7	7	7	4	4	4	7	2.12132	2.12132	2.12132	0	0	0	0
2	2	2	1	4	4	4	4	4	4	4	4	4	4	4	4	4	4	4	7	7	7	7	7	4	4	4	7	2.12132	2.12132	2.12132	0	0	0	0
2	2	2	1	4	5	5	4	5	5	4	4	4	4	4	4	4	4	4	7	7	7	7	7	4.5	4	4	7	1.76777	2.12132	2.12132	0.57735	0	0	0
2	2	2	1	4	4	4	4	4	4	4	3	3	4	2	3	4	2	3	6	6	6	6	6	4	3.33333	3	6	1.41421	2.12132	1.88562	0	1.1547	0	0.57735
2	2	2	1	5	5	5	5	5	5	5	5	4	5	3	4	5	3	4	7	7	7	7	7	5	4.66667	4	7	1.41421	2.12132	1.64992	0	1.1547	0	0.57735
2	2	2	1	5	5	5	5	5	5	5	4	5	4	4	4	4	4	4	7	7	7	7	7	5	4.66667	4	7	1.41421	2.12132	1.64992	0	0	0	0.57735
2	2	2	1	5	5	5	5	5	5	4	4	2	2	2	2	2	2	2	5	5	5	5	5	5	3.33333	2	5	0	2.12132	1.17851	0	0	0	1.1547
1	2	2	1	4	3	4	4	3	4	3	4	3	2	3	3	2	3	3	3	6	6	6	6	3.5	3.33333	2.5	5.4	1.3435	2.05061	1.46135	0.57735	0.57735	1.34164	0.57735
1	2	2	1	5	5	5	5	5	5	4	4	4	3	4	4	3	4	4	6	6	7	6	7	5	4	3.5	6.4	0.989949	2.05061	1.69706	0	0.57735	0.547723	0
1	2	2	1	2	2	2	2	2	2	3	2	3	3	1	2	3	1	2	4	5	5	5	5	2	2.66667	2	4.8	1.9799	1.9799	1.50849	0	1.1547	0.447214	0.57735
2	2	2	1	4	3	4	4	3	4	4	2	3	2	4	3	2	4	3	7	7	4	7	4	3.5	3	3	5.8	1.62635	1.9799	1.9799	0.57735	1.1547	1.64317	1
2	2	2	1	3	4	4	3	4	4	4	4	3	3	3	3	3	3	3	5	7	5	7	5	3.5	3.66667	3	5.8	1.62635	1.9799	1.50849	0.57735	0	1.09545	0.57735
2	2	2	1	4	4	4	4	4	4	5	4	3	2	3	3	2	3	3	6	5	5	5	5	4	4	2.5	5.2	0.848528	1.90919	0.848528	0	0.57735	0.447214	1
1	2	2	1	4	4	4	4	4	4	2	3	3	3	4	4	3	4	4	7	6	6	6	6	4	2.66667	3.5	6.2	1.55563	1.90919	2.49844	0	0.57735	0.447214	0.57735
2	2	2	1	2	3	3	2	3	3	4	3	2	2	4	3	2	4	3	6	6	5	6	5	2.5	3	3	5.6	2.19203	1.83848	1.83848	0.57735	1.1547	0.547723	1
1	2	2	1	4	4	4	4	4	4	4	4	4	4	4	4	4	4	4	7	6	7	6	7	4	4	4	6.6	1.83848	1.83848	1.83848	0	0	0.547723	0
1	2	2	1	4	4	4	4	4	4	4	3	4	2	2	2	2	2	2	7	4	4	4	4	4	3.66667	2	4.6	0.424264	1.83848	0.659966	0	0	1.34164	0.57735
2	2	2	1	4	5	5	4	5	5	4	2	3	3	2	3	3	2	3	5	5	5	5	5	4.5	3	2.5	5	0.353553	1.76777	1.41421	0.57735	0.57735	0	1
2	2	2	1	5	5	5	5	5	5	3	3	2	4	5	5	4	5	5	3	1	3	1	3	5	2.66667	4.5	2.2	1.9799	1.62635	0.329983	0	0.57735	1.09545	0.57735
1	2	2	1	3	3	3	3	3	3	4	3	3	3	4	4	3	4	4	5	6	6	6	6	3	3.33333	3.5	5.8	1.9799	1.62635	1.7442	0	0.57735	0.447214	0.57735
1	2	2	1	4	4	4	4	4	4	3	3	3	4	3	4	4	3	4	7	4	7	4	7	4	3	3.5	5.8	1.27279	1.62635	1.9799	0	0.57735	1.64317	0
2	2	2	1	4	4	4	4	4	4	4	3	3	2	3	3	2	3	3	4	6	4	6	4	4	3.33333	2.5	4.8	0.565685	1.62635	1.03709	0	0.57735	1.09545	0.57735
1	2	2	1	4	5	5	4	5	5	4	3	2	2	2	2	2	2	2	5	4	4	4	4	4.5	3	2	4.2	0.212132	1.55563	0.848528	0.57735	0	0.447214	1
1	2	2	1	3	2	3	3	2	3	3	3	4	4	4	4	4	4	4	7	6	6	6	6	2.5	3.33333	4	6.2	2.6163	1.55563	2.02704	0.57735	0	0.447214	0.57735
2	2	2	1	4	4	4	4	4	4	3	3	3	4	4	4	4	4	4	7	7	5	7	5	4	3	4	6.2	1.55563	1.55563	2.26274	0	0	1.09545	0
2	2	2	1	5	5	5	5	5	5	4	5	3	5	4	5	5	4	5	7	6	7	6	7	5	4	4.5	6.6	1.13137	1.48492	1.83848	0	0.57735	0.547723	1
2	2	2	1	3	3	3	3	3	3	4	3	4	2	3	3	2	3	3	5	5	4	5	4	3	3.66667	2.5	4.6	1.13137	1.48492	0.659966	0	0.57735	0.547723	0.57735
1	2	2	1	2	2	2	2	2	2	2	2	4	4	4	4	4	4	4	6	6	6	6	6	2	2.66667	4	6	2.82843	1.41421	2.35702	0	0	0	1.1547
1	2	2	1	2	2	2	2	2	2	4	2	4	4	4	4	4	4	4	6	6	6	6	6	2	3.33333	4	6	2.82843	1.41421	1.88562	0	0	0	1.1547
1	2	2	1	2	2	2	2	2	2	2	3	4	4	2	3	4	2	3	5	5	5	5	5	2	3	3	5	2.12132	1.41421	1.41421	0	1.1547	0	1
2	2	2	1	4	4	4	4	4	4	5	4	5	5	5	5	5	5	5	7	7	7	7	7	4	4.66667	5	7	2.12132	1.41421	1.64992	0	0	0	0.57735
1	2	2	1	4	4	4	4	4	4	4	4	4	5	5	5	5	5	5	7	7	7	7	7	4	4	5	7	2.12132	1.41421	2.12132	0	0	0	0
1	2	2	1	4	4	4	4	4	4	2	4	4	4	4	4	4	4	4	2	2	2	2	2	4	3.33333	4	2	1.41421	1.41421	0.942809	0	0	0	1.1547
1	2	2	1	4	4	4	4	4	4	4	4	4	4	4	4	4	4	4	2	2	2	2	2	4	4	4	2	1.41421	1.41421	1.41421	0	0	0	0
2	2	2	1	3	4	4	3	4	4	3	4	4	4	4	4	4	4	4	2	2	2	2	2	3.5	3.66667	4	2	1.06066	1.41421	1.17851	0.57735	0	0	0.57735
2	2	2	1	3	4	4	3	4	4	4	4	4	4	4	4	4	4	4	2	2	2	2	2	3.5	4	4	2	1.06066	1.41421	1.41421	0.57735	0	0	0
2	2	2	1	4	4	4	4	4	4	3	3	4	2	2	2	2	2	2	4	4	4	4	4	4	3.33333	2	4	0	1.41421	0.471405	0	0	0	0.57735
2	2	2	1	2	2	2	2	2	2	2	2	2	4	4	4	4	4	4	5	6	6	6	6	2	2	4	5.8	2.68701	1.27279	2.68701	0	0	0.447214	0
2	2	2	1	4	4	4	4	4	4	4	4	5	4	4	4	4	4	4	1	7	7	7	7	4	4.33333	4	5.8	1.27279	1.27279	1.03709	0	0	2.68328	0.57735
2	2	2	1	4	4	4	4	4	4	3	3	4	4	4	4	4	4	4	7	7	4	7	4	4	3.33333	4	5.8	1.27279	1.27279	1.7442	0	0	1.64317	0.57735
2	2	2	1	3	4	4	3	4	4	5	4	5	5	5	5	5	5	5	7	6	7	6	7	3.5	4.66667	5	6.6	2.19203	1.13137	1.36707	0.57735	0	0.547723	0.57735
1	2	2	1	3	3	3	3	3	3	2	3	3	4	4	4	4	4	4	6	5	6	5	6	3	2.66667	4	5.6	1.83848	1.13137	2.07418	0	0	0.547723	0.57735
2	2	2	1	4	1	3	4	1	3	4	4	3	3	3	3	3	3	3	7	4	4	4	4	2.5	3.66667	3	4.6	1.48492	1.13137	0.659966	1.73205	0	1.34164	0.57735
2	2	2	1	4	2	3	4	2	3	4	4	4	3	3	3	3	3	3	5	5	4	5	4	3	4	3	4.6	1.13137	1.13137	0.424264	1.1547	0	0.547723	0
1	2	2	1	5	4	5	5	4	5	4	3	4	4	4	4	4	4	4	4	5	7	5	7	4.5	3.66667	4	5.6	0.777817	1.13137	1.36707	0.57735	0	1.34164	0.57735
2	2	2	1	4	3	4	4	3	4	3	3	3	2	4	3	2	4	3	5	5	4	5	4	3.5	3	3	4.6	0.777817	1.13137	1.13137	0.57735	1.1547	0.547723	0
1	2	2	1	2	2	2	2	2	2	5	3	3	3	4	4	3	4	4	5	5	5	5	5	2	3.66667	3.5	5	2.12132	1.06066	0.942809	0	0.57735	0	1.1547
2	2	2	1	4	4	4	4	4	4	4	3	2	3	4	4	3	4	4	2	2	2	2	2	4	3	3.5	2	1.41421	1.06066	0.707107	0	0.57735	0	1
1	2	2	1	2	2	2	2	2	2	3	1	1	4	1	3	4	1	3	1	1	1	1	1	2	1.66667	2.5	1	0.707107	1.06066	0.471405	0	1.73205	0	1.1547
2	2	2	1	5	4	5	5	4	5	4	5	3	3	4	4	3	4	4	5	5	5	5	5	4.5	4	3.5	5	0.353553	1.06066	0.707107	0.57735	0.57735	0	1
2	2	2	1	2	2	2	2	2	2	4	3	4	4	4	4	4	4	4	7	5	5	5	5	2	3.66667	4	5.4	2.40416	0.989949	1.22565	0	0	0.894427	0.57735
2	2	3	1	4	4	4	4	4	4	4	4	4	3	3	3	3	3	3	5	6	6	6	6	4	4	3	5.8	1.27279	1.9799	1.27279	0	0	0.447214	0
2	2	3	1	2	2	2	2	2	2	4	2	4	4	4	4	4	4	4	2	2	2	2	2	2	3.33333	4	2	0	1.41421	0.942809	0	0	0	1.1547
2	3	1	1	3	4	4	3	4	4	5	3	4	5	5	5	5	5	5	4	7	7	7	7	3.5	4	5	6.4	2.05061	0.989949	1.69706	0.57735	0	1.34164	1
1	3	1	1	3	3	3	3	3	3	4	4	4	4	4	4	4	4	4	7	7	3	7	3	3	4	4	5.4	1.69706	0.989949	0.989949	0	0	2.19089	0
2	3	1	1	4	3	4	4	3	4	5	4	4	4	5	5	4	5	5	7	6	5	6	5	3.5	4.33333	4.5	5.8	1.62635	0.919239	1.03709	0.57735	0.57735	0.83666	0.57735
2	3	1	1	3	3	3	3	3	3	3	3	3	3	3	3	3	3	3	5	3	5	3	5	3	3	3	4.2	0.848528	0.848528	0.848528	0	0	1.09545	0
2	3	1	1	4	4	4	4	4	4	2	3	2	2	4	3	2	4	3	5	3	5	3	5	4	2.33333	3	4.2	0.141421	0.848528	1.31993	0	1.1547	1.09545	0.57735
1	3	1	1	4	4	4	4	4	4	2	3	2	2	4	3	2	4	3	5	3	5	3	5	4	2.33333	3	4.2	0.141421	0.848528	1.31993	0	1.1547	1.09545	0.57735
2	3	1	1	3	3	3	3	3	3	3	3	4	3	3	3	3	3	3	5	1	1	1	1	3	3.33333	3	1.8	0.848528	0.848528	1.08423	0	0	1.78885	0.57735
2	3	1	1	4	3	4	4	3	4	4	4	4	4	3	4	4	3	4	4	2	2	2	2	3.5	4	3.5	2.4	0.777817	0.777817	1.13137	0.57735	0.57735	0.894427	0
1	3	1	1	2	3	3	2	3	3	4	4	4	3	4	4	3	4	4	5	5	4	5	4	2.5	4	3.5	4.6	1.48492	0.777817	0.424264	0.57735	0.57735	0.547723	0
2	3	1	1	2	2	2	2	2	2	4	4	4	4	4	4	4	4	4	5	5	5	5	5	2	4	4	5	2.12132	0.707107	0.707107	0	0	0	0
2	3	1	1	3	3	3	3	3	3	3	4	4	4	4	4	4	4	4	5	5	5	5	5	3	3.66667	4	5	1.41421	0.707107	0.942809	0	0	0	0.57735
1	3	1	1	4	3	4	4	3	4	5	3	3	4	4	4	4	4	4	5	5	5	5	5	3.5	3.66667	4	5	1.06066	0.707107	0.942809	0.57735	0	0	1.1547
2	3	1	1	3	4	4	3	4	4	4	4	3	4	4	4	4	4	4	7	4	5	4	5	3.5	3.66667	4	5	1.06066	0.707107	0.942809	0.57735	0	1.22474	0.57735
1	3	1	1	3	4	4	3	4	4	4	4	4	4	4	4	4	4	4	5	5	5	5	5	3.5	4	4	5	1.06066	0.707107	0.707107	0.57735	0	0	0
2	3	1	1	3	4	4	3	4	4	4	4	4	4	4	4	4	4	4	5	5	5	5	5	3.5	4	4	5	1.06066	0.707107	0.707107	0.57735	0	0	0
2	3	1	1	4	4	4	4	4	4	4	3	4	4	4	4	4	4	4	5	5	5	5	5	4	3.66667	4	5	0.707107	0.707107	0.942809	0	0	0	0.57735
2	3	1	1	4	4	4	4	4	4	4	3	4	4	4	4	4	4	4	5	5	5	5	5	4	3.66667	4	5	0.707107	0.707107	0.942809	0	0	0	0.57735
2	3	1	1	4	4	4	4	4	4	4	3	4	4	4	4	4	4	4	5	5	5	5	5	4	3.66667	4	5	0.707107	0.707107	0.942809	0	0	0	0.57735
2	3	1	1	4	4	4	4	4	4	4	3	4	4	4	4	4	4	4	5	5	5	5	5	4	3.66667	4	5	0.707107	0.707107	0.942809	0	0	0	0.57735
1	3	1	1	4	4	4	4	4	4	4	3	4	4	4	4	4	4	4	5	5	5	5	5	4	3.66667	4	5	0.707107	0.707107	0.942809	0	0	0	0.57735
2	3	1	1	4	4	4	4	4	4	4	4	3	4	4	4	4	4	4	7	2	7	2	7	4	3.66667	4	5	0.707107	0.707107	0.942809	0	0	2.73861	0.57735
2	3	1	1	4	4	4	4	4	4	4	4	4	4	4	4	4	4	4	5	5	5	5	5	4	4	4	5	0.707107	0.707107	0.707107	0	0	0	0
2	3	1	1	3	4	4	3	4	4	5	4	5	3	3	3	3	3	3	2	5	4	5	4	3.5	4.66667	3	4	0.353553	0.707107	0.471405	0.57735	0	1.22474	0.57735
2	3	1	1	5	5	5	5	5	5	4	4	4	4	4	4	4	4	4	5	5	5	5	5	5	4	4	5	0	0.707107	0.707107	0	0	0	0
2	3	1	1	3	3	3	3	3	3	4	3	4	5	4	5	5	4	5	5	5	6	5	6	3	3.66667	4.5	5.4	1.69706	0.636396	1.22565	0	0.57735	0.547723	0.57735
1	3	1	1	3	4	4	3	4	4	4	5	3	4	3	4	4	3	4	4	4	5	4	5	3.5	4	3.5	4.4	0.636396	0.636396	0.282843	0.57735	0.57735	0.547723	1
1	3	2	1	2	2	2	2	2	2	3	2	3	1	2	2	1	2	2	6	3	1	3	1	2	2.66667	1.5	2.8	0.565685	0.919239	0.0942809	0	0.57735	2.04939	0.57735
1	3	2	1	4	3	4	4	3	4	3	4	4	5	4	5	5	4	5	7	6	5	6	5	3.5	3.66667	4.5	5.8	1.62635	0.919239	1.50849	0.57735	0.57735	0.83666	0.57735
1	3	2	1	4	3	4	4	3	4	4	4	3	4	5	5	4	5	5	7	7	4	7	4	3.5	3.66667	4.5	5.8	1.62635	0.919239	1.50849	0.57735	0.57735	1.64317	0.57735
2	3	2	1	4	3	4	4	3	4	5	4	4	4	5	5	4	5	5	7	6	5	6	5	3.5	4.33333	4.5	5.8	1.62635	0.919239	1.03709	0.57735	0.57735	0.83666	0.57735
1	3	2	1	4	3	4	4	3	4	5	4	4	4	5	5	4	5	5	7	6	5	6	5	3.5	4.33333	4.5	5.8	1.62635	0.919239	1.03709	0.57735	0.57735	0.83666	0.57735
2	3	2	1	4	3	4	4	3	4	4	4	4	4	5	5	4	5	5	7	5	6	5	6	3.5	4	4.5	5.8	1.62635	0.919239	1.27279	0.57735	0.57735	0.83666	0
1	3	2	1	5	5	5	5	5	5	4	5	4	4	5	5	4	5	5	7	7	4	7	4	5	4.33333	4.5	5.8	0.565685	0.919239	1.03709	0	0.57735	1.64317	0.57735
2	3	2	1	2	2	2	2	2	2	4	4	4	3	3	3	3	3	3	5	6	2	6	2	2	4	3	4.2	1.55563	0.848528	0.141421	0	0	2.04939	0
2	3	2	1	2	2	2	2	2	2	4	3	3	4	4	4	4	4	4	4	2	3	2	3	2	3.33333	4	2.8	0.565685	0.848528	0.377124	0	0	0.83666	0.57735
1	3	2	1	4	4	4	4	4	4	2	3	2	2	4	3	2	4	3	5	3	5	3	5	4	2.33333	3	4.2	0.141421	0.848528	1.31993	0	1.1547	1.09545	0.57735
2	3	2	1	3	5	4	3	5	4	5	5	4	5	5	5	5	5	5	5	2	5	2	5	4	4.66667	5	3.8	0.141421	0.848528	0.612826	1.1547	0	1.64317	0.57735
2	3	2	1	2	3	3	2	3	3	4	4	4	3	4	4	3	4	4	5	5	4	5	4	2.5	4	3.5	4.6	1.48492	0.777817	0.424264	0.57735	0.57735	0.547723	0
2	3	2	1	4	3	4	4	3	4	4	4	4	3	4	4	3	4	4	5	5	4	5	4	3.5	4	3.5	4.6	0.777817	0.777817	0.424264	0.57735	0.57735	0.547723	0
2	3	2	1	3	2	3	3	2	3	4	4	4	4	4	4	4	4	4	5	5	5	5	5	2.5	4	4	5	1.76777	0.707107	0.707107	0.57735	0	0	0
1	3	2	1	4	2	3	4	2	3	4	4	2	4	4	4	4	4	4	5	5	5	5	5	3	3.33333	4	5	1.41421	0.707107	1.17851	1.1547	0	0	1.1547
1	3	2	1	3	3	3	3	3	3	4	4	2	4	4	4	4	4	4	5	5	5	5	5	3	3.33333	4	5	1.41421	0.707107	1.17851	0	0	0	1.1547
2	3	2	1	3	3	3	3	3	3	3	3	3	4	4	4	4	4	4	5	5	5	5	5	3	3	4	5	1.41421	0.707107	1.41421	0	0	0	0
2	3	2	1	3	4	4	3	4	4	4	3	4	4	4	4	4	4	4	7	4	5	4	5	3.5	3.66667	4	5	1.06066	0.707107	0.942809	0.57735	0	1.22474	0.57735
2	3	2	1	4	3	4	4	3	4	4	4	5	4	4	4	4	4	4	5	5	5	5	5	3.5	4.33333	4	5	1.06066	0.707107	0.471405	0.57735	0	0	0.57735
1	3	2	1	4	3	4	4	3	4	4	4	3	4	4	4	4	4	4	5	5	5	5	5	3.5	3.66667	4	5	1.06066	0.707107	0.942809	0.57735	0	0	0.57735
2	3	2	1	3	4	4	3	4	4	4	4	4	5	3	4	5	3	4	7	2	7	2	7	3.5	4	4	5	1.06066	0.707107	0.707107	0.57735	1.1547	2.73861	0
2	3	2	1	3	4	4	3	4	4	4	4	4	4	4	4	4	4	4	5	5	5	5	5	3.5	4	4	5	1.06066	0.707107	0.707107	0.57735	0	0	0
2	3	2	1	3	4	4	3	4	4	4	4	4	4	4	4	4	4	4	5	5	5	5	5	3.5	4	4	5	1.06066	0.707107	0.707107	0.57735	0	0	0
1	3	2	1	4	4	4	4	4	4	4	2	4	4	4	4	4	4	4	5	5	5	5	5	4	3.33333	4	5	0.707107	0.707107	1.17851	0	0	0	1.1547
1	3	2	1	4	4	4	4	4	4	4	4	2	4	4	4	4	4	4	5	5	5	5	5	4	3.33333	4	5	0.707107	0.707107	1.17851	0	0	0	1.1547
2	3	2	1	4	4	4	4	4	4	4	3	4	4	4	4	4	4	4	5	5	5	5	5	4	3.66667	4	5	0.707107	0.707107	0.942809	0	0	0	0.57735
2	3	2	1	4	4	4	4	4	4	4	3	4	4	4	4	4	4	4	5	5	5	5	5	4	3.66667	4	5	0.707107	0.707107	0.942809	0	0	0	0.57735
2	3	2	1	3	3	3	3	3	3	4	3	4	5	5	5	5	5	5	4	4	4	4	4	3	3.66667	5	4	0.707107	0.707107	0.235702	0	0	0	0.57735
1	3	2	1	4	4	4	4	4	4	4	3	4	4	4	4	4	4	4	3	3	3	3	3	4	3.66667	4	3	0.707107	0.707107	0.471405	0	0	0	0.57735
2	3	2	1	4	4	4	4	4	4	4	3	4	4	4	4	4	4	4	5	5	5	5	5	4	3.66667	4	5	0.707107	0.707107	0.942809	0	0	0	0.57735
1	3	2	1	4	4	4	4	4	4	3	3	4	4	4	4	4	4	4	3	3	3	3	3	4	3.33333	4	3	0.707107	0.707107	0.235702	0	0	0	0.57735
2	3	2	1	4	4	4	4	4	4	4	4	4	4	4	4	4	4	4	7	7	2	7	2	4	4	4	5	0.707107	0.707107	0.707107	0	0	2.73861	0
1	3	2	1	4	4	4	4	4	4	4	4	4	4	4	4	4	4	4	5	5	5	5	5	4	4	4	5	0.707107	0.707107	0.707107	0	0	0	0
2	3	2	1	4	4	4	4	4	4	4	4	4	4	4	4	4	4	4	5	5	5	5	5	4	4	4	5	0.707107	0.707107	0.707107	0	0	0	0
2	3	2	1	4	4	4	4	4	4	4	4	4	4	4	4	4	4	4	5	5	5	5	5	4	4	4	5	0.707107	0.707107	0.707107	0	0	0	0
1	3	2	1	3	3	3	3	3	3	3	3	3	3	3	3	3	3	3	4	4	4	4	4	3	3	3	4	0.707107	0.707107	0.707107	0	0	0	0
2	3	2	1	4	4	4	4	4	4	4	4	4	4	4	4	4	4	4	5	5	5	5	5	4	4	4	5	0.707107	0.707107	0.707107	0	0	0	0
2	3	2	1	4	4	4	4	4	4	4	4	4	4	4	4	4	4	4	5	5	5	5	5	4	4	4	5	0.707107	0.707107	0.707107	0	0	0	0
1	3	2	1	4	5	5	4	5	5	3	2	2	4	4	4	4	4	4	7	2	7	2	7	4.5	2.33333	4	5	0.353553	0.707107	1.88562	0.57735	0	2.73861	0.57735
2	3	2	1	5	4	5	5	4	5	5	5	4	5	3	4	5	3	4	5	5	5	5	5	4.5	4.66667	4	5	0.353553	0.707107	0.235702	0.57735	1.1547	0	0.57735
2	3	2	1	3	4	4	3	4	4	2	2	2	2	2	2	2	2	2	3	3	3	3	3	3.5	2	2	3	0.353553	0.707107	0.707107	0.57735	0	0	0
2	3	2	1	5	4	5	5	4	5	4	4	4	4	4	4	4	4	4	5	5	5	5	5	4.5	4	4	5	0.353553	0.707107	0.707107	0.57735	0	0	0
2	3	2	1	3	4	4	3	4	4	3	3	3	4	4	4	4	4	4	3	3	3	3	3	3.5	3	4	3	0.353553	0.707107	0	0.57735	0	0	0
2	3	2	1	5	5	5	5	5	5	4	4	4	4	4	4	4	4	4	5	5	5	5	5	5	4	4	5	0	0.707107	0.707107	0	0	0	0
2	3	2	1	3	2	3	3	2	3	4	4	3	5	4	5	5	4	5	5	5	6	5	6	2.5	3.66667	4.5	5.4	2.05061	0.636396	1.22565	0.57735	0.57735	0.547723	0.57735
2	3	2	1	3	2	3	3	2	3	4	4	3	5	4	5	5	4	5	5	5	6	5	6	2.5	3.66667	4.5	5.4	2.05061	0.636396	1.22565	0.57735	0.57735	0.547723	0.57735
1	3	2	1	3	2	3	3	2	3	4	4	4	3	4	4	3	4	4	6	4	4	4	4	2.5	4	3.5	4.4	1.3435	0.636396	0.282843	0.57735	0.57735	0.894427	0
1	3	2	1	4	4	4	4	4	4	5	5	4	4	5	5	4	5	5	7	7	3	7	3	4	4.66667	4.5	5.4	0.989949	0.636396	0.518545	0	0.57735	2.19089	0.57735
1	3	4	1	2	3	3	2	3	3	2	2	2	1	1	1	1	1	1	6	1	1	1	1	2.5	2	1	2	0.353553	0.707107	0	0.57735	0	2.23607	0
1	4	2	1	4	4	4	4	4	4	4	3	3	3	4	4	3	4	4	6	4	4	4	4	4	3.33333	3.5	4.4	0.282843	0.636396	0.754247	0	0.57735	0.894427	0.57735
1	4	2	1	4	4	4	4	4	4	4	5	4	3	4	4	3	4	4	4	3	6	3	6	4	4.33333	3.5	4.4	0.282843	0.636396	0.0471405	0	0.57735	1.51658	0.57735
1	4	2	1	3	3	3	3	3	3	4	3	4	4	4	4	4	4	4	4	5	5	5	5	3	3.66667	4	4.8	1.27279	0.565685	0.801388	0	0	0.447214	0.57735
1	4	2	1	2	3	3	2	3	3	4	3	4	4	5	5	4	5	5	6	4	6	4	6	2.5	3.66667	4.5	5.2	1.90919	0.494975	1.08423	0.57735	0.57735	1.09545	0.57735
2	4	2	1	2	3	3	2	3	3	4	3	3	3	3	3	3	3	3	4	2	2	2	2	2.5	3.33333	3	2.4	0.0707107	0.424264	0.659966	0.57735	0	0.894427	0.57735
1	4	2	1	3	4	4	3	4	4	3	3	3	4	4	4	4	4	4	5	4	5	4	5	3.5	3	4	4.6	0.777817	0.424264	1.13137	0.57735	0	0.547723	0
2	4	2	1	4	4	4	4	4	4	5	4	3	4	4	4	4	4	4	5	5	4	5	4	4	4	4	4.6	0.424264	0.424264	0.424264	0	0	0.547723	1
2	4	2	1	4	4	4	4	4	4	5	5	5	4	4	4	4	4	4	7	4	4	4	4	4	5	4	4.6	0.424264	0.424264	0.282843	0	0	1.34164	0
2	4	2	1	4	3	4	4	3	4	4	3	4	5	4	5	5	4	5	5	5	5	5	5	3.5	3.66667	4.5	5	1.06066	0.353553	0.942809	0.57735	0.57735	0	0.57735
2	4	2	1	5	4	5	5	4	5	3	3	3	4	5	5	4	5	5	2	2	7	2	7	4.5	3	4.5	4	0.353553	0.353553	0.707107	0.57735	0.57735	2.73861	0
2	4	2	1	4	4	4	4	4	4	4	5	4	5	4	5	5	4	5	2	2	7	2	7	4	4.33333	4.5	4	0	0.353553	0.235702	0	0.57735	2.73861	0.57735
2	4	3	1	4	5	5	4	5	5	4	4	5	5	5	5	5	5	5	7	5	5	5	5	4.5	4.33333	5	5.4	0.636396	0.282843	0.754247	0.57735	0	0.894427	0.57735
2	4	3	1	3	4	4	3	4	4	3	3	3	4	4	4	4	4	4	4	4	5	4	5	3.5	3	4	4.4	0.636396	0.282843	0.989949	0.57735	0	0.547723	0
2	4	3	1	4	4	4	4	4	4	4	4	4	5	5	5	5	5	5	7	4	4	4	4	4	4	5	4.6	0.424264	0.282843	0.424264	0	0	1.34164	0
2	4	2	1	5	4	5	5	4	5	5	5	4	4	5	5	4	5	5	7	5	5	5	5	4.5	4.66667	4.5	5.4	0.636396	0.636396	0.518545	0.57735	0.57735	0.894427	0.57735
1	4	2	1	5	4	5	5	4	5	4	3	4	4	3	4	4	3	4	4	7	2	7	2	4.5	3.66667	3.5	4.4	0.0707107	0.636396	0.518545	0.57735	0.57735	2.50998	0.57735
2	4	2	1	3	3	3	3	3	3	3	3	3	3	3	3	3	3	3	5	4	3	4	3	3	3	3	3.8	0.565685	0.565685	0.565685	0	0	0.83666	0
2	4	2	1	5	4	5	5	4	5	3	4	3	3	2	3	3	2	3	4	4	2	4	2	4.5	3.33333	2.5	3.2	0.919239	0.494975	0.0942809	0.57735	0.57735	1.09545	0.57735
2	4	2	1	3	2	3	3	2	3	4	3	3	3	2	3	3	2	3	2	4	3	4	3	2.5	3.33333	2.5	3.2	0.494975	0.494975	0.0942809	0.57735	0.57735	0.83666	0.57735
2	4	2	1	2	4	3	2	4	3	4	4	4	4	2	3	4	2	3	4	2	5	2	5	3	4	3	3.6	0.424264	0.424264	0.282843	1.1547	1.1547	1.51658	0
2	4	2	1	4	2	3	4	2	3	4	4	4	4	4	4	4	4	4	5	4	2	4	2	3	4	4	3.4	0.282843	0.424264	0.424264	1.1547	0	1.34164	0
2	4	2	1	4	4	4	4	4	4	5	4	3	4	4	4	4	4	4	7	4	4	4	4	4	4	4	4.6	0.424264	0.424264	0.424264	0	0	1.34164	1
2	4	2	1	4	4	4	4	4	4	4	4	4	4	4	4	4	4	4	7	4	4	4	4	4	4	4	4.6	0.424264	0.424264	0.424264	0	0	1.34164	0
2	4	2	1	4	2	3	4	2	3	5	4	4	4	5	5	4	5	5	5	5	5	5	5	3	4.33333	4.5	5	1.41421	0.353553	0.471405	1.1547	0.57735	0	0.57735
2	4	2	1	3	3	3	3	3	3	4	3	3	4	5	5	4	5	5	5	5	5	5	5	3	3.33333	4.5	5	1.41421	0.353553	1.17851	0	0.57735	0	0.57735
1	4	2	1	1	3	2	1	3	2	2	2	4	3	2	3	3	2	3	3	3	3	3	3	2	2.66667	2.5	3	0.707107	0.353553	0.235702	1.1547	0.57735	0	1.1547
2	4	2	1	4	3	4	4	3	4	4	3	4	4	5	5	4	5	5	2	7	2	7	2	3.5	3.66667	4.5	4	0.353553	0.353553	0.235702	0.57735	0.57735	2.73861	0.57735
2	4	2	1	4	5	5	4	5	5	5	5	5	4	5	5	4	5	5	3	6	5	6	5	4.5	5	4.5	5	0.353553	0.353553	0	0.57735	0.57735	1.22474	0
2	4	2	1	2	3	3	2	3	3	3	3	3	2	1	2	2	1	2	2	3	1	3	1	2.5	3	1.5	2	0.353553	0.353553	0.707107	0.57735	0.57735	1	0
2	4	2	1	4	4	4	4	4	4	5	4	3	3	4	4	3	4	4	4	4	4	4	4	4	4	3.5	4	0	0.353553	0	0	0.57735	0	1
2	4	2	1	5	5	5	5	5	5	5	4	5	4	5	5	4	5	5	5	4	6	4	6	5	4.66667	4.5	5	0	0.353553	0.235702	0	0.57735	1	0.57735
2	4	2	1	3	4	4	3	4	4	3	3	3	4	4	4	4	4	4	4	5	4	5	4	3.5	3	4	4.4	0.636396	0.282843	0.989949	0.57735	0	0.547723	0
2	4	2	1	3	4	4	3	4	4	3	3	3	4	4	4	4	4	4	4	5	4	5	4	3.5	3	4	4.4	0.636396	0.282843	0.989949	0.57735	0	0.547723	0
2	4	2	1	4	4	4	4	4	4	4	4	4	5	5	5	5	5	5	7	4	4	4	4	4	4	5	4.6	0.424264	0.282843	0.424264	0	0	1.34164	0
2	4	2	1	2	3	3	2	3	3	4	2	3	2	4	3	2	4	3	3	2	5	2	5	2.5	3	3	3.4	0.636396	0.282843	0.282843	0.57735	1.1547	1.51658	1
1	4	2	1	1	2	2	1	2	2	4	3	5	2	3	3	2	3	3	6	2	2	2	2	1.5	4	2.5	2.8	0.919239	0.212132	0.848528	0.57735	0.57735	1.78885	1
2	4	2	1	4	3	4	4	3	4	4	3	4	4	3	4	4	3	4	5	2	5	2	5	3.5	3.66667	3.5	3.8	0.212132	0.212132	0.0942809	0.57735	0.57735	1.64317	0.57735
2	4	2	1	4	3	4	4	3	4	4	3	4	4	3	4	4	3	4	5	2	5	2	5	3.5	3.66667	3.5	3.8	0.212132	0.212132	0.0942809	0.57735	0.57735	1.64317	0.57735
2	4	2	1	4	3	4	4	3	4	4	3	4	4	3	4	4	3	4	5	2	5	2	5	3.5	3.66667	3.5	3.8	0.212132	0.212132	0.0942809	0.57735	0.57735	1.64317	0.57735
2	4	2	1	3	3	3	3	3	3	3	3	4	3	4	4	3	4	4	4	2	4	2	4	3	3.33333	3.5	3.2	0.141421	0.212132	0.0942809	0	0.57735	1.09545	0.57735
2	5	2	1	4	3	4	4	3	4	4	4	4	4	4	4	4	4	4	3	5	3	5	3	3.5	4	4	3.8	0.212132	0.141421	0.141421	0.57735	0	1.09545	0
2	5	2	1	4	3	4	4	3	4	4	4	4	4	4	4	4	4	4	3	5	3	5	3	3.5	4	4	3.8	0.212132	0.141421	0.141421	0.57735	0	1.09545	0
2	5	2	1	3	3	3	3	3	3	4	3	4	5	5	5	5	5	5	7	4	5	4	5	3	3.66667	5	5	1.41421	0	0.942809	0	0	1.22474	0.57735
2	5	2	1	4	4	4	4	4	4	5	4	4	5	5	5	5	5	5	5	5	5	5	5	4	4.33333	5	5	0.707107	0	0.471405	0	0	0	0.57735
1	5	2	1	4	4	4	4	4	4	4	3	4	4	4	4	4	4	4	2	7	2	7	2	4	3.66667	4	4	0	0	0.235702	0	0	2.73861	0.57735
2	5	2	1	3	3	3	3	3	3	4	4	4	4	4	4	4	4	4	7	3	4	3	4	3	4	4	4.2	0.848528	0.141421	0.141421	0	0	1.64317	0
1	5	2	1	4	4	4	4	4	4	4	4	4	4	4	4	4	4	4	3	3	6	3	6	4	4	4	4.2	0.141421	0.141421	0.141421	0	0	1.64317	0
2	5	2	1	4	4	4	4	4	4	4	4	4	4	4	4	4	4	4	5	4	4	4	4	4	4	4	4.2	0.141421	0.141421	0.141421	0	0	0.447214	0
1	5	2	1	1	4	3	1	4	3	3	3	3	4	4	4	4	4	4	4	4	4	4	4	2.5	3	4	4	1.06066	0	0.707107	1.73205	0	0	0
1	5	2	1	5	5	5	5	5	5	2	3	1	4	4	4	4	4	4	4	4	4	4	4	5	2	4	4	0.707107	0	1.41421	0	0	0	1
1	5	2	1	3	3	3	3	3	3	4	3	4	4	4	4	4	4	4	2	2	7	2	7	3	3.66667	4	4	0.707107	0	0.235702	0	0	2.73861	0.57735
2	5	2	1	4	3	4	4	3	4	5	4	5	4	4	4	4	4	4	2	2	7	2	7	3.5	4.66667	4	4	0.353553	0	0.471405	0.57735	0	2.73861	0.57735
1	5	3	1	4	4	4	4	4	4	4	4	2	2	2	2	2	2	2	2	2	2	2	2	4	3.33333	2	2	1.41421	0	0.942809	0	0	0	1.1547
